# Supplementary material for: Digital Rehabilitation for Acute Ankle Sprains: Prospective Longitudinal Cohort Study
Source: JMIR Rehabil Assist Technol. 2021 Sep 30;8(3):e31247. doi: 10.2196/31247 (PMC8517823; doi:10.2196/31247)
Supplement: Multimedia Appendix 2 [file rehab_v8i3e31247_app2.xlsx]

## Sheet: Supplemental Material 2
ID	Affected_side	Gender	Age	Weight	Height	BMI	Condition	Sprain_Grade	Previous_injury	Previous_surgery	Sports	Sports_hours	Disability	Return_to_work_days	Return_to_work_ITP_SI_SD	Accident_date	Pre_enrollment_Date	Days_to_start_treatment	Time_to_sword_days	Dropouts	Dropouts_	Satisfaction	pain_level_1	pain_level_final	pain_level_FU	faam_avd_1	faam_avd_final	faam_avd_FU	faam_sport_1	faam_sport_final	faam_sports_FU	Sessions_pain_Baseline	Sessions_pain_Final	Sessions_fatigue_Baseline	Sessions_fatigue_Final	Pain_change	FAAM_ADL_change	FAAM_sports_change	Session_pain_change	NPRS_change_FU	FAAM_avd_change_FU	FAAM_sports_change_FU	Session_fatigue_change	Program_duration_days	Program_duration_weeks	Program_duration_weeks_categ	Total_session_number	Sessions_per_week	Sessions_per_week_categ
2792	left	Male	36	70	175	22.8571	Ankle sprain	3	1	2	2	1-2	Maximum medical improvement	0	1	2020-01-24	2020-02-17 23:06:35	24	1		0	10	7	2	0	19.05	91.67	96.43	0	29.17	#NULL!	6	2	6	2	-5	72.62	29.17	4	-7	77.38	#NULL!	4	65	9.28571	1	61	6.56923	4
2794	right	Female	27	54	150	24	Ankle sprain	1	2	2	2	1-2	Maximum medical improvement	0	1	2020-02-01	2020-02-18 20:25:22	17	2		0	10	8	2	0	26.25	91.25	95.24	0	0	#NULL!	8	6	0	6	-6	65	0	2	-8	68.99	#NULL!	-6	8	1.14286	0	8	7	4
2795	right	Male	43	79	180	24.3827	Ankle sprain	1	#NULL!	#NULL!	#NULL!			20	2	2020-02-12	2020-02-19 01:51:37	7	#NULL!	dropout_abandoned_treatment	1	8	5	2	#NULL!	59.52	97.62	#NULL!	0	0	#NULL!	2	2	2	2	-3	38.1	0	0	#NULL!	#NULL!	#NULL!	0	8	1.14286	0	7	6.125	4
2798	left	Male	21	84	165	30.854	Ankle sprain	1	2	2	1	3-4	Maximum medical improvement	43	2	2020-01-30	2020-02-20 10:59:24	21	1		0	9	7	0	#NULL!	17.86	100	#NULL!	0	100	#NULL!	8	2	8	2	-7	82.14	100	6	#NULL!	#NULL!	#NULL!	6	63	9	1	35	3.88889	2
2800	right	Female	51	85	162	32.3884	Ankle sprain	3	2	2	2	0	Permanent parcial disability	0	1	2020-02-06	2020-02-20 22:56:30	14	2		0	10	6	9	9	35.71	25	46.43	25	6.25	#NULL!	6	2	4	4	3	-10.71	-18.75	4	3	10.72	#NULL!	0	41	5.85714	1	39	6.65854	4
2816	right	Male	42	100	180	30.8642	Ankle sprain	2	1	2	2	1-2	Maximum medical improvement	0	1	2020-01-27	2020-02-24 22:33:21	28	1		0	10	5	3	0	83.33	98.81	100	78.12	93.75	#NULL!	4	2	2	4	-2	15.48	15.63	2	-5	16.67	#NULL!	-2	13	1.85714	0	9	4.84615	3
2821	right	Male	57	95	182	28.6801	Ankle sprain	3	#NULL!	#NULL!	#NULL!		Maximum medical improvement	26	2	2020-02-03	2020-02-26 22:09:47	23	#NULL!	dropout_conventional_PT	2	#NULL!	4	4	#NULL!	69.05	72.62	#NULL!	25	37.5	#NULL!	4	4	2	4	0	3.57	12.5	0	#NULL!	#NULL!	#NULL!	-2	10	1.42857	0	4	2.8	2
2825	right	Female	28	65	164	24.1672	Ankle sprain	1	2	2	2	1-2	Maximum medical improvement	0	1	2020-01-23	2020-02-27 17:59:29	35	2		0	10	5	3	0	63.1	84.52	96.43	46.88	46.88	#NULL!	4	4	4	6	-2	21.42	0	0	-5	33.33	#NULL!	-2	66	9.42857	1	60	6.36364	4
2830	right	Male	46	86	175	28.0816	Ankle sprain	3	2	2	2	3-4	Maximum medical improvement	0	1	2020-02-20	2020-03-02 12:14:43	11	4		0	10	6	2	0	52.5	97.5	90.48	0	0	#NULL!	8	0	4	0	-4	45	0	8	-6	37.98	#NULL!	4	14	2	0	10	5	3
2841	left	Female	38	72	169	25.2092	Ankle sprain	1	2	2	2	0	Maximum medical improvement	108	2	2020-02-13	2020-03-03 22:51:57	19	1		0	8	7	7	0	28.57	2.38	100	0	12.5	100	8	8	2	6	0	-26.19	12.5	0	-7	71.43	100	-4	68	9.71429	1	59	6.07353	4
2847	left	Male	28	90	167	32.2708	Ankle sprain	2	2	2	2	3-4	Maximum medical improvement	0	1	2020-02-18	2020-03-07 14:16:29	18	3		0	10	5	3	3	39.29	79.76	92.86	0	53.12	#NULL!	4	4	4	4	-2	40.47	53.12	0	-2	53.57	#NULL!	0	67	9.57143	1	67	7	4
2848	right	Male	22	64	168	22.6757	Ankle sprain	2	2	2	1	5 ou mai	Maximum medical improvement	0	1	2020-02-20	2020-03-07 21:43:29	16	4		0	8	4	6	0	76.19	80.95	100	50	28.12	100	4	4	0	0	2	4.76	-21.88	0	-4	23.81	50	0	14	2	0	14	7	4
2859	right	Female	22	65	160	25.3906	Ankle sprain	1	2	2	2	1-2	Maximum medical improvement	0	1	2020-02-21	2020-03-10 23:39:48	18	2		0	10	3	2	#NULL!	38.1	84.52	#NULL!	42.86	71.88	#NULL!	6	2	4	2	-1	46.42	29.02	4	#NULL!	#NULL!	#NULL!	2	8	1.14286	0	7	6.125	4
2870	left	Male	55	96	170	33.218	Ankle sprain	2	2	2	1	1-2	Maximum medical improvement	0	1	2020-02-24	2020-03-13 14:24:58	18	1		0	9	7	2	1	59.52	92.5	100	0	0	#NULL!	2	0	0	0	-5	32.98	0	2	-6	40.48	#NULL!	0	14	2	0	14	7	4
2882	right	Male	53	90	169	31.5115	Ankle sprain	3	2	2	2	0	Maximum medical improvement	0	1	2020-03-02	2020-03-18 11:15:01	16	3		0	10	4	2	0	52.5	93.75	100	0	0	#NULL!	0	2	0	2	-2	41.25	0	-2	-4	47.5	#NULL!	-2	43	6.14286	1	44	7.16279	4
2887	right	Female	40	75	157	30.4272	Ankle sprain	2	2	2	1	5 ou mai	Maximum medical improvement	14	2	2019-11-22	2020-03-18 17:25:58	117	3		0	10	7	2	0	54.76	90	100	14.29	82.14	#NULL!	6	2	2	2	-5	35.24	67.85	4	-7	45.24	#NULL!	0	14	2	0	15	7.5	4
2893	left	Male	53	88	177	28.089	Ankle sprain	2	1	2	2	0	Maximum medical improvement	0	1	2020-02-11	2020-03-19 10:36:18	37	3		0	10	8	5	5	59.52	60	83.33	17.86	32.14	#NULL!	4	6	0	6	-3	0.48	14.28	-2	-3	23.81	#NULL!	-6	32	4.57143	1	33	7.21875	4
2894	left	Male	52	86	176	27.7634	Ankle sprain	1	2	2	1	1-2	Permanent parcial disability	57	2	2019-11-11	2020-03-19 10:48:50	129	2		0	10	2	5	10	33.33	64.29	47.62	15.62	25	0	4	4	0	2	3	30.96	9.38	0	8	14.29	-15.62	-2	59	8.42857	1	28	3.32203	2
2896	right	Female	24	60	158	24.0346	Ankle sprain	1	2	2	2	3-4	Maximum medical improvement	0	1	2020-01-30	2020-03-19 11:12:37	49	1		0	9	4	2	0	77.38	95	100	43.75	84.38	#NULL!	0	2	0	2	-2	17.62	40.63	-2	-4	22.62	#NULL!	-2	42	6	1	38	6.33333	4
2906	right	Female	35	55	152	23.8054	Ankle sprain	2	2	2	2	0	Maximum medical improvement	0	1	2020-02-21	2020-03-20 11:33:17	28	1		0	10	6	2	#NULL!	35.71	88.1	#NULL!	15.62	62.5	#NULL!	2	2	6	0	-4	52.39	46.88	0	#NULL!	#NULL!	#NULL!	6	26	3.71429	0	27	7.26923	4
2908	right	Female	43	57	160	22.2656	Ankle sprain	2	2	2	2	1-2	Maximum medical improvement	0	1	2020-03-04	2020-03-20 12:15:38	16	3		0	7	3	3	#NULL!	61.9	63.1	#NULL!	40.62	43.75	#NULL!	2	2	0	2	0	1.2	3.13	0	#NULL!	#NULL!	#NULL!	-2	18	2.57143	0	18	7	4
2921	left	Female	48	54	156	22.1893	Ankle sprain	1	2	2	2	1-2	Permanent parcial disability	27	2	2020-01-20	2020-03-20 14:51:57	60	3		0	7	6	4	4	39.06	56.67	43.75	0	0	0	4	4	6	6	-2	17.61	0	0	-2	4.69	0	0	61	8.71429	1	58	6.65574	4
2922	right	Male	37	75	180	23.1481	Ankle sprain	1	1	2	1	3-4	Maximum medical improvement	41	2	2020-01-17	2020-03-20 17:30:11	63	2		0	8	2	2	5	69.05	89.29	76.19	50	53.12	56.25	2	2	4	2	0	20.24	3.12	0	3	7.14	6.25	2	41	5.85714	1	41	7	4
2933	right	Male	41	79	183	23.5898	Ankle sprain	3	#NULL!	#NULL!	#NULL!		Maximum medical improvement	60	2	2020-02-03	2020-03-24 11:06:35	50	#NULL!	dropout_conventional_PT	2	10	8	6	#NULL!	78.57	75	#NULL!	59.38	62.5	#NULL!	0	0	2	0	-2	-3.57	3.12	0	#NULL!	#NULL!	#NULL!	2	25	3.57143	0	10	2.8	2
3056	right	Male	63	85	168	30.1162	Ankle sprain	2	1	2	2	0	Maximum medical improvement	0	1	2020-01-31	2020-04-03 12:52:08	63	2		0	8	7	1	7	47.62	83.33	71.43	35.71	50	20	6	0	6	0	-6	35.71	14.29	6	0	23.81	-15.71	6	29	4.14286	0	22	5.31034	3
3062	left	Female	42	68	170	23.5294	Ankle sprain	1	2	2	2	0	Maximum medical improvement	21	2	2020-02-16	2020-04-03 16:24:14	47	2		0	9	5	4	4	57.14	59.52	79.76	15.62	56.25	#NULL!	4	4	2	4	-1	2.38	40.63	0	-1	22.62	#NULL!	-2	22	3.14286	0	18	5.72727	3
3078	left	Male	37	106	189	29.6744	Ankle sprain	2	2	2	2	0	Maximum medical improvement	52	2	2020-02-04	2020-04-07 09:53:09	63	1		0	10	6	0	0	53.57	100	100	25	100	100	6	0	6	6	-6	46.43	75	6	-6	46.43	75	0	52	7.42857	1	24	3.23077	2
3083	right	Female	39	69	154	29.0943	Ankle sprain	1	1	2	2	0	Maximum medical improvement	79	2	2019-12-09	2020-04-07 12:33:27	120	2		0	10	6	5	0	73.81	66.67	96.43	50	50	#NULL!	4	4	4	6	-1	-7.14	0	0	-6	22.62	#NULL!	-2	21	3	0	19	6.33333	4
3087	right	Female	39	114	155	47.4506	Ankle sprain	1	2	2	2	1-2	Permanent parcial disability	0	1	2020-02-26	2020-04-07 15:08:03	41	3		0	9	9	9	7	47.62	46.43	69.05	31.25	31.25	#NULL!	6	4	4	4	0	-1.19	0	2	-2	21.43	#NULL!	0	44	6.28571	1	43	6.84091	4
3128	left	Female	57	55	152	23.8054	Ankle sprain	1	1	2	2	0	Maximum medical improvement	0	1	2020-02-18	2020-04-15 09:54:50	57	3		0	10	5	4	5	40	61.84	66.67	8.33	28.57	#NULL!	4	2	0	2	-1	21.84	20.24	2	0	26.67	#NULL!	-2	62	8.85714	1	63	7.1129	4
3131	right	Female	52	65	160	25.3906	Ankle sprain	1	1	2	2	0	Maximum medical improvement	0	1	2020-02-21	2020-04-15 10:24:23	54	3		0	7	6	5	6	48.81	45.83	97.62	28.12	31.25	#NULL!	4	4	4	4	-1	-2.98	3.13	0	0	48.81	#NULL!	0	58	8.28571	1	21	2.53448	2
3142	left	Female	48	85	170	29.4118	Ankle sprain	1	1	2	2	3-4	Maximum medical improvement	78	2	2020-02-19	2020-04-15 16:23:35	56	2		0	8	7	4	0	61.9	70.24	97.62	15.62	15.62	#NULL!	4	4	4	4	-3	8.34	0	0	-7	35.72	#NULL!	0	28	4	0	21	5.25	3
3143	left	Male	25	89	189	24.9153	Ankle sprain	1	2	2	2	0	Permanent parcial disability	0	1	2020-01-21	2020-04-15 17:50:09	85	4		0	5	4	2	7	45	61.9	73.81	0	39.29	#NULL!	4	4	2	4	-2	16.9	39.29	0	3	28.81	#NULL!	-2	96	13.7143	1	90	6.5625	4
3177	left	Male	59	96	176	30.9917	Ankle sprain	2	2	2	2	1-2	Maximum medical improvement	0	1	2019-12-18	2020-04-17 14:39:38	121	2		0	6	8	5	5	38.1	33.33	77.38	18.75	28.12	16.67	8	8	6	6	-3	-4.77	9.37	0	-3	39.28	-2.08	0	43	6.14286	1	43	7	4
3186	left	Male	34	61	180	18.8272	Ankle sprain	2	2	2	2	1-2	Maximum medical improvement	0	1	2020-03-03	2020-04-20 12:12:30	48	2		0	7	4	3	2	59.72	88.75	97.62	15.62	80	100	4	2	2	4	-1	29.03	64.38	2	-2	37.9	84.38	-2	44	6.28571	1	40	6.36364	4
3231	left	Female	37	57	165	20.9366	Ankle sprain	1	1	2	1	5 ou mai	Maximum medical improvement	0	1	2020-03-23	2020-04-22 21:03:39	30	3		0	10	10	6	7	2.38	48.81	63.1	0	43.75	0	6	4	0	0	-4	46.43	43.75	2	-3	60.72	0	0	56	8	1	49	6.125	4
3253	right	Male	51	75	175	24.4898	Ankle sprain	1	2	2	2	0	Maximum medical improvement	20	2	2020-02-11	2020-04-24 15:38:04	73	2		0	10	10	6	0	15.48	32.5	100	0	0	#NULL!	8	4	2	4	-4	17.02	0	4	-10	84.52	#NULL!	-2	87	12.4286	1	74	5.95402	3
3262	left	Male	52	100	193	26.8464	Ankle sprain	3	1	2	2	0	Permanent parcial disability	132	2	2019-11-20	2020-04-27 08:49:56	159	3		0	10	2	4	#NULL!	60.71	60.71	#NULL!	6.25	0	#NULL!	2	2	2	2	2	0	-6.25	0	#NULL!	#NULL!	#NULL!	0	137	19.5714	1	77	3.93431	2
3269	right	Male	37	107	180	33.0247	Ankle sprain	3	2	2	2	0	Maximum medical improvement	57	2	2020-03-17	2020-04-27 10:05:25	41	2		0	7	5	3	2	64.29	73.81	98.81	46.88	75	90.63	6	4	2	4	-2	9.52	28.12	2	-3	34.52	43.75	-2	85	12.1429	1	68	5.6	3
3270	right	Female	49	84	154	35.4191	Ankle sprain	1	1	2	2	1-2	Maximum medical improvement	0	1	2020-02-28	2020-04-27 10:07:11	59	2		0	8	6	4	8	67.86	54.76	64.29	18.75	18.75	#NULL!	2	2	0	4	-2	-13.1	0	0	2	-3.57	#NULL!	-4	31	4.42857	0	24	5.41935	3
3271	right	Female	28	78	175	25.4694	Ankle sprain	1	#NULL!	#NULL!	#NULL!			102	2	2020-02-26	2020-04-27 10:09:45	61	#NULL!	dropout_abandoned_treatment	1	1	3	1	#NULL!	82.14	100	#NULL!	46.88	81.25	#NULL!	2	0	4	2	-2	17.86	34.37	2	#NULL!	#NULL!	#NULL!	2	43	6.14286	1	6	0.976744	1
3282	right	Female	48	92	172	31.0979	Ankle sprain	2	1	2	2	3-4	Maximum medical improvement	0	1	2020-03-04	2020-04-27 15:25:51	54	3		0	8	10	8	8	33.33	35.71	59.52	34.38	37.5	#NULL!	6	6	6	4	-2	2.38	3.12	0	-2	26.19	#NULL!	2	35	5	1	33	6.6	4
3283	left	Female	43	66	155	27.4714	Ankle sprain	2	2	2	2	3-4	Maximum medical improvement	63	2	2020-01-08	2020-04-27 16:11:27	110	3		0	10	3	1	0	84.38	98.68	82.14	50	100	#NULL!	4	2	2	4	-2	14.3	50	2	-3	-2.24	#NULL!	-2	65	9.28571	1	61	6.56923	4
3284	right	Female	30	80	170	27.6817	Ankle sprain	1	2	2	2	3-4	Maximum medical improvement	79	2	2020-03-05	2020-04-27 16:22:07	53	2		0	8	7	8	5	30.95	36.9	48.81	6.25	15.62	#NULL!	4	4	2	2	1	5.95	9.37	0	-2	17.86	#NULL!	0	34	4.85714	1	16	3.29412	2
3285	right	Female	26	72	164	26.7698	Ankle sprain	3	2	2	2	5 ou mai	Permanent parcial disability	22	2	2020-01-09	2020-04-27 17:07:11	109	1		0	10	4	4	3	9.52	36.9	51.19	3.12	0	0	4	4	4	0	0	27.38	-3.12	0	-1	41.67	-3.12	4	34	4.85714	1	32	6.58824	4
3295	right	Male	39	70	175	22.8571	Ankle sprain	1	2	2	2	0	Maximum medical improvement	0	1	2020-02-28	2020-04-28 15:41:49	60	1		0	8	6	6	4	46.43	73.81	73.81	59.38	43.75	3.57	2	2	2	4	0	27.38	-15.63	0	-2	27.38	-55.81	-2	35	5	1	22	4.4	3
3389	right	Female	59	67	158	26.8386	Ankle sprain	1	2	2	2	3-4	Maximum medical improvement	25	2	2020-03-09	2020-05-05 16:45:24	57	5		0	10	6	6	6	86.9	85.71	75	78.12	78.12	#NULL!	4	4	2	4	0	-1.19	0	0	0	-11.9	#NULL!	-2	18	2.57143	0	15	5.83333	3
3391	right	Male	34	110	177	35.1112	Ankle sprain	3	1	2	2	0	Maximum medical improvement	28	2	2020-03-11	2020-05-05 17:44:41	55	7		0	9	4	5	0	38.1	28.57	100	12.5	12.5	#NULL!	4	2	0	0	1	-9.53	0	2	-4	61.9	#NULL!	0	28	4	0	16	4	2
3403	right	Female	33	55	154	23.1911	Ankle sprain	3	2	2	2	3-4	Maximum medical improvement	0	1	2020-03-02	2020-05-06 15:04:23	65	2		0	10	5	5	0	50	69.05	97.62	28.12	34.38	#NULL!	2	4	2	4	0	19.05	6.26	-2	-5	47.62	#NULL!	-2	19	2.71429	0	17	6.26316	4
3407	left	Male	39	85	177	27.1314	Ankle sprain	1	2	2	1	5 ou mai	Permanent parcial disability	0	1	2020-01-28	2020-05-07 10:02:06	100	8		0	7	8	7	5	39.29	35.71	60.71	6.25	9.38	15.63	6	8	6	6	-1	-3.58	3.13	-2	-3	21.42	9.38	0	42	6	1	42	7	4
3412	right	Female	40	69	168	24.4473	Ankle sprain	2	1	2	2	0	Maximum medical improvement	0	1	2020-04-15	2020-05-07 11:07:21	22	4		0	10	5	0	0	64.29	93.75	54.76	43.75	75	#NULL!	4	0	4	2	-5	29.46	31.25	4	-5	-9.53	#NULL!	2	38	5.42857	1	39	7.18421	4
3442	right	Female	20	72	169	25.2092	Ankle sprain	1	1	2	1	5 ou mai	Maximum medical improvement	37	2	2020-03-06	2020-05-08 15:19:54	63	6		0	9	6	5	#NULL!	30.95	44.05	#NULL!	6.25	6.25	#NULL!	6	8	4	4	-1	13.1	0	-2	#NULL!	#NULL!	#NULL!	0	22	3.14286	0	15	4.77273	3
3463	right	Male	44	78	170	26.9896	Ankle sprain	1	2	2	2	0	Temporary total disability	0	1	2020-01-13	2020-05-12 10:29:37	120	6		0	10	7	7	5	33.33	28.57	80.95	21.88	12.5	31.25	6	4	4	2	0	-4.76	-9.38	2	-2	47.62	9.37	2	22	3.14286	0	23	7.31818	4
3466	left	Female	42	67.1317	167.03	24.0623	Ankle sprain	1	#NULL!	#NULL!	#NULL!			69	2	2020-01-04	2020-05-12 14:05:46	129	#NULL!	dropout_abandoned_treatment	1	10	8	5	#NULL!	50	84.52	#NULL!	50	65.62	#NULL!	6	0	2	2	-3	34.52	15.62	6	#NULL!	#NULL!	#NULL!	0	134	19.1429	1	111	5.79851	3
3499	left	Male	56	93	177	29.685	Ankle sprain	3	#NULL!	#NULL!	#NULL!		Maximum medical improvement	34	2	2020-03-03	2020-05-15 10:59:38	73	#NULL!	dropout_conventional_PT	2	1	6	5	#NULL!	54.76	53.95	#NULL!	35.71	39.29	#NULL!	4	4	2	2	-1	-0.81	3.58	0	#NULL!	#NULL!	#NULL!	0	7	1	0	7	7	4
3504	left	Female	45	53	160	20.7031	Ankle sprain	1	2	2	2	1-2	Permanent parcial disability	41	2	2019-12-05	2020-05-15 12:04:22	162	7		0	8	9	7	8	64.29	61.9	70.24	68.75	62.5	40.63	4	4	2	6	-2	-2.39	-6.25	0	-1	5.95	-28.12	-4	53	7.57143	1	52	6.86792	4
3526	right	Female	33	72	149	32.431	Ankle sprain	1	2	2	2	1-2	Maximum medical improvement	0	1	2020-04-24	2020-05-18 17:19:07	24	2		0	10	7	7	5	45.24	39.29	60.71	28.12	18.75	#NULL!	4	6	4	6	0	-5.95	-9.37	-2	-2	15.47	#NULL!	-2	10	1.42857	0	10	7	4
3527	right	Male	34	113	184	33.3767	Ankle sprain	3	2	2	1	5 ou mai	Permanent total disability	57	2	2019-12-22	2020-05-19 09:41:57	149	8		0	9	4	1	2	86.9	95.24	94.05	53.57	79.17	75	0	0	2	2	-3	8.34	25.6	0	-2	7.15	21.43	0	57	8.14286	1	55	6.75439	4
3529	left	Female	53	78	175	25.4694	Ankle sprain	2	2	2	2	1-2	Maximum medical improvement	27	2	2020-03-05	2020-05-19 17:01:19	75	9		0	5	6	5	5	57.5	77.38	95.24	34.38	71.88	#NULL!	4	2	6	2	-1	19.88	37.5	2	-1	37.74	#NULL!	4	20	2.85714	0	19	6.65	4
3533	right	Male	36	125	183	37.3257	Ankle sprain	1	1	2	2	0	Permanent parcial disability	103	2	2020-04-29	2020-05-20 14:12:29	21	8		0	7	6	7	5	46.88	38.1	71.43	25	16.67	#NULL!	2	6	2	4	1	-8.78	-8.33	-4	-1	24.55	#NULL!	-2	42	6	1	34	5.66667	3
3534	left	Female	35	58	156	23.833	Ankle sprain	1	2	2	2	1-2	Permanent parcial disability	104	2	2020-03-14	2020-05-20 16:15:48	67	6		0	4	4	2	0	65	88.75	100	40.62	85	#NULL!	2	2	0	2	-2	23.75	44.38	0	-4	35	#NULL!	-2	106	15.1429	1	80	5.28302	3
3535	right	Female	46	66	170	22.8374	Ankle sprain	1	2	2	2	1-2	Maximum medical improvement	48	2	2020-02-19	2020-05-20 20:54:35	91	2		0	7	5	7	4	40.48	50	77.38	21.88	21.88	#NULL!	4	4	2	6	2	9.52	0	0	-1	36.9	#NULL!	-4	57	8.14286	1	38	4.66667	3
3547	left	Female	53	70	165	25.7117	Ankle sprain	1	2	2	2	1-2	Maximum medical improvement	33	2	2020-02-13	2020-05-22 10:46:43	99	9		0	10	5	1	5	61.25	96.25	67.86	0	0	#NULL!	0	0	0	0	-4	35	0	0	0	6.61	#NULL!	0	31	4.42857	0	28	6.32258	4
3561	left	Female	28	56	165	20.5693	Ankle sprain	2	1	2	2	3-4	Maximum medical improvement	6	2	2020-05-01	2020-05-25 14:13:10	24	7		0	10	3	1	#NULL!	73.81	90.48	#NULL!	50	46.43	#NULL!	4	2	4	2	-2	16.67	-3.57	2	#NULL!	#NULL!	#NULL!	2	7	1	0	6	6	3
3562	right	Male	52	70	163	26.3465	Ankle sprain	2	2	2	2	0	Maximum medical improvement	20	2	2020-05-05	2020-05-25 16:09:01	20	7		0	9	5	2	2	42.5	96.43	75	0	96.88	71.88	4	2	2	2	-3	53.93	96.88	2	-3	32.5	71.88	0	57	8.14286	1	43	5.2807	3
3568	right	Male	41	80	177	25.5354	Ankle sprain	2	2	2	1	5 ou mai	Maximum medical improvement	9	2	2020-04-27	2020-05-26 09:34:56	29	2		0	9	5	0	3	22.62	97.62	77.38	9.38	100	79.17	2	2	2	2	-5	75	90.62	0	-2	54.76	69.79	0	44	6.28571	1	26	4.13636	3
3576	left	Male	35	93	185	27.1731	Ankle sprain	1	2	2	2	0	Maximum medical improvement	11	2	2020-05-07	2020-05-26 13:09:12	19	5		0	10	7	8	0	32.14	59.52	98.81	34.38	34.38	100	2	2	8	6	1	27.38	0	0	-7	66.67	65.62	2	13	1.85714	0	6	3.23077	2
3587	left	Female	54	92	162	35.0556	Ankle sprain	2	2	2	2	1-2	Maximum medical improvement	131	2	2019-08-20	2020-05-27 15:34:26	281	7		0	8	8	7	6	45.24	52.38	52.38	9.38	6.25	8.33	6	6	6	4	-1	7.14	-3.13	0	-2	7.14	-1.05	2	135	19.2857	1	115	5.96296	3
3600	right	Male	28	72	174	23.7812	Ankle sprain	1	2	2	1	3-4	Maximum medical improvement	41	2	2020-05-05	2020-05-28 11:33:33	23	6		0	8	5	8	2	55	39.29	70.24	15.62	0	#NULL!	4	6	0	0	3	-15.71	-15.62	-2	-3	15.24	#NULL!	0	8	1.14286	0	8	7	4
3610	left	Male	23	100	184	29.5369	Ankle sprain	1	2	2	2	0	Maximum medical improvement	0	1	2020-05-12	2020-06-01 10:40:18	20	7		0	10	5	1	#NULL!	52.38	100	#NULL!	0	0	#NULL!	4	0	0	4	-4	47.62	0	4	#NULL!	#NULL!	#NULL!	-4	30	4.28571	0	27	6.3	4
3617	left	Female	43	75	160	29.2969	Ankle sprain	2	2	2	2	1-2	Temporary total disability	0	1	2019-11-09	2020-06-02 13:30:53	206	4		0	6	9	5	7	27.38	30.95	33.33	15.62	12.5	25	4	4	0	2	-4	3.57	-3.12	0	-2	5.95	9.38	-2	27	3.85714	0	20	5.18519	3
3637	right	Male	47	75	170	25.9516	Ankle sprain	1	#NULL!	#NULL!	#NULL!			44	2	2020-04-21	2020-06-05 07:22:33	45	#NULL!	dropout_conventional_PT	2	9	6	4	#NULL!	29.76	67.65	#NULL!	0	0	#NULL!	4	10	0	0	-2	37.89	0	-6	#NULL!	#NULL!	#NULL!	0	13	1.85714	0	14	7.53846	4
3643	right	Female	53	79	158	31.6456	Ankle sprain	#NULL!	2	2	2	3-4	Maximum medical improvement	21	2	2020-02-10	2020-06-08 07:30:30	119	5		0	10	2	1	0	33.33	100	100	34.38	100	#NULL!	4	4	4	4	-1	66.67	65.62	0	-2	66.67	#NULL!	0	50	7.14286	1	43	6.02	4
3662	right	Female	22	63	171	21.5451	Ankle sprain	2	#NULL!	#NULL!	#NULL!			105	2	2020-03-06	2020-06-14 11:22:48	100	#NULL!	dropout_abandoned_treatment	1	9	4	4	#NULL!	66.67	83.33	#NULL!	71.88	78.12	#NULL!	4	4	0	6	0	16.66	6.24	0	#NULL!	#NULL!	#NULL!	-6	19	2.71429	0	9	3.31579	2
3711	left	Female	48	98	165	35.9963	Ankle sprain	1	2	2	2	0	Maximum medical improvement	48	2	2020-07-01	2020-07-10 15:41:56	9	5		0	10	3	4	#NULL!	52.38	60.71	#NULL!	28.12	39.29	#NULL!	4	2	4	4	1	8.33	11.17	2	#NULL!	#NULL!	#NULL!	0	48	6.85714	1	6	0.875	1
3721	right	Female	42	60	156	24.6548	Ankle sprain	1	1	2	2	0	Maximum medical improvement	0	1	2020-06-29	2020-07-14 14:35:11	15	3		0	10	5	2	1	47.62	91.67	85.71	50	71.43	#NULL!	4	2	6	4	-3	44.05	21.43	2	-4	38.09	#NULL!	2	11	1.57143	0	10	6.36364	4
3722	left	Female	24	90	150	40	Ankle sprain	1	1	2	2	1-2	Maximum medical improvement	0	1	2020-06-18	2020-07-14 15:17:39	26	3		0	10	4	3	3	70.24	63.1	86.9	21.88	56.25	50	4	4	2	4	-1	-7.14	34.37	0	-1	16.66	28.12	-2	21	3	0	18	6	3
3751	left	Male	37	110	172	37.1823	Ankle sprain	2	2	2	2	1-2	Maximum medical improvement	0	1	2020-06-15	2020-07-20 10:50:21	35	6		0	6	7	0	#NULL!	50	100	#NULL!	43.75	100	#NULL!	8	0	6	0	-7	50	56.25	8	#NULL!	#NULL!	#NULL!	6	28	4	0	18	4.5	3
3754	left	Male	50	76	180	23.4568	Ankle sprain	1	#NULL!	#NULL!	#NULL!			18	2	2020-05-25	2020-07-20 17:25:20	56	#NULL!	dropout_abandoned_treatment	1	10	5	5	#NULL!	73.81	85.71	#NULL!	50	75	#NULL!	4	2	2	2	0	11.9	25	2	#NULL!	#NULL!	#NULL!	0	83	11.8571	1	33	2.78313	2
3805	left	Male	43	94	177	30.0041	Ankle sprain	2	2	2	2	1-2	Maximum medical improvement	0	1	2020-07-07	2020-07-24 16:05:59	17	4		0	5	8	4	0	71.43	66.67	100	59.38	43.75	100	4	4	0	2	-4	-4.76	-15.63	0	-8	28.57	40.62	-2	10	1.42857	0	10	7	4
3824	right	Male	53	60	176	19.3698	Ankle sprain	2	2	2	2	0	Maximum medical improvement	0	1	2020-07-15	2020-07-28 15:44:01	13	3		0	10	6	1	3	54.76	83.75	77.38	4.17	60.71	#NULL!	4	0	4	0	-5	28.99	56.54	4	-3	22.62	#NULL!	4	11	1.57143	0	10	6.36364	4
3845	right	Male	25	90	170	31.1419	Ankle sprain	3	#NULL!	#NULL!	#NULL!			0	1	2020-07-23	2020-07-31 10:03:37	8	#NULL!	dropout_conventional_PT	2	8	8	7	#NULL!	34.52	32.14	#NULL!	15.62	9.38	#NULL!	6	8	8	8	-1	-2.38	-6.24	-2	#NULL!	#NULL!	#NULL!	0	9	1.28571	0	7	5.44444	3
3848	left	Female	50	96	156	39.4477	Ankle sprain	2	2	2	2	0	Maximum medical improvement	13	2	2020-07-09	2020-07-31 11:34:58	22	5		0	10	8	3	4	34.52	48.81	66.67	21.43	40.62	#NULL!	8	4	10	6	-5	14.29	19.19	4	-4	32.15	#NULL!	4	29	4.14286	0	26	6.27586	4
3867	left	Male	28	83	175	27.102	Ankle sprain	1	2	2	2	1-2	Maximum medical improvement	0	1	2020-07-24	2020-08-04 09:56:14	11	4		0	10	3	2	0	58.82	86.67	100	0	100	#NULL!	4	2	0	2	-1	27.85	100	2	-3	41.18	#NULL!	-2	6	0.857143	0	6	7	4
3903	right	Male	42	87	172	29.4078	Ankle sprain	1	2	2	2	1-2	Maximum medical improvement	60	2	2020-06-04	2020-08-14 10:20:31	71	4		0	#NULL!	7	7	2	51.19	60.71	82.5	25	56.25	53.57	4	4	2	2	0	9.52	31.25	0	-5	31.31	28.57	0	13	1.85714	0	3	1.61538	1
3938	left	Male	42	74	174	24.4418	Ankle sprain	1	2	2	2	0	Maximum medical improvement	23	2	2020-07-17	2020-08-21 18:54:08	35	5		0	10	3	1	3	82.14	94.05	100	50	75	100	2	0	0	0	-2	11.91	25	2	0	17.86	50	0	16	2.28571	0	12	5.25	3
3953	left	Male	36	75	175	24.4898	Ankle sprain	1	1	2	2	0	Maximum medical improvement	0	1	2020-07-31	2020-08-25 16:17:04	25	7		0	#NULL!	0	0	0	100	100	100	100	100	100	0	0	0	0	0	0	0	0	0	0	0	0	8	1.14286	0	4	3.5	2
3955	left	Female	49	69	163	25.9701	Ankle sprain	1	2	2	2	0	Maximum medical improvement	18	2	2020-07-16	2020-08-26 09:29:04	41	2		0	10	8	8	0	29.76	47.62	96.43	31.25	40.62	100	2	0	4	0	0	17.86	9.37	2	-8	66.67	68.75	4	19	2.71429	0	15	5.52632	3
3976	left	Female	43	82	152	35.4917	Ankle sprain	1	2	2	2	1-2	Maximum medical improvement	24	1	2020-08-07	2020-08-27 17:59:13	20	4		0	5	7	4	#NULL!	40.48	65	#NULL!	7.14	54.17	#NULL!	6	2	0	0	-3	24.52	47.03	4	#NULL!	#NULL!	#NULL!	0	7	1	0	7	7	4
4083	left	Female	66	60	160	23.4375	Ankle sprain	#NULL!	2	2	2	0	Maximum medical improvement	0	1	2020-08-19	2020-09-08 14:57:01	20	3		0	10	5	2	0	64.29	98.81	98.61	0	0	#NULL!	0	0	4	4	-3	34.52	0	0	-5	34.32	#NULL!	0	7	1	0	6	6	3
4084	left	Female	45	53	158	21.2306	Ankle sprain	1	#NULL!	#NULL!	#NULL!		Maximum medical improvement	59	2	2020-08-17	2020-09-08 15:10:00	22	#NULL!	dropout_conventional_PT	2	10	7	7	#NULL!	21.43	48.81	#NULL!	3.12	21.88	#NULL!	4	4	4	2	0	27.38	18.76	0	#NULL!	#NULL!	#NULL!	2	11	1.57143	0	11	7	4
4089	left	Female	46	68	158	27.2392	Ankle sprain	1	2	2	2	0	Maximum medical improvement	20	2	2020-08-20	2020-09-09 11:13:34	20	2		0	6	7	7	0	46.43	44.05	100	10.71	33.33	100	6	4	4	4	0	-2.38	22.62	2	-7	53.57	89.29	0	36	5.14286	1	30	5.83333	3
4114	right	Female	44	65	153	27.7671	Ankle sprain	2	1	2	2	0	Maximum medical improvement	0	1	2020-09-05	2020-09-15 15:00:39	10	2		0	10	5	5	4	61.9	81.25	84.52	25	39.29	#NULL!	2	2	2	2	0	19.35	14.29	0	-1	22.62	#NULL!	0	15	2.14286	0	16	7.46667	4
4133	right	Female	24	63	167	22.5896	Ankle sprain	2	2	2	1	3-4	Maximum medical improvement	41	2	2020-08-22	2020-09-18 16:24:13	27	5		0	10	5	6	1	72.62	80.95	95.24	71.88	75	#NULL!	0	4	0	4	1	8.33	3.12	-4	-4	22.62	#NULL!	-4	9	1.28571	0	10	7.77778	4
4147	left	Male	47	93.8936	174.041	30.998	Ankle sprain	#NULL!	1	2	2	0	Maximum medical improvement	6	2	2020-09-15	2020-09-23 17:32:24	8	3		0	10	9	0	#NULL!	36.9	100	#NULL!	3.12	100	#NULL!	2	0	2	0	-9	63.1	96.88	2	#NULL!	#NULL!	#NULL!	2	31	4.42857	0	30	6.77419	4
4204	left	Male	52	95	175	31.0204	Ankle sprain	1	2	2	2	5 ou mai	Maximum medical improvement	0	1	2020-09-21	2020-10-01 18:31:51	10	6		0	8	7	3	0	61.84	80.26	98.81	0	0	#NULL!	2	2	2	4	-4	18.42	0	0	-7	36.97	#NULL!	-2	12	1.71429	0	9	5.25	3
4213	right	Male	35	80	180	24.6914	Ankle sprain	1	1	2	2	0	Maximum medical improvement	0	1	2020-09-28	2020-10-02 15:34:30	4	6		0	10	4	1	5	73.53	93.06	53.57	50	82.14	0	0	2	0	2	-3	19.53	32.14	-2	1	-19.96	-50	-2	9	1.28571	0	8	6.22222	4
4218	left	Female	35	86	169	30.111	Ankle sprain	1	2	2	1	1-2	Maximum medical improvement	13	2	2020-09-17	2020-10-06 11:53:34	19	6		0	9	5	0	0	52.38	100	100	50	100	#NULL!	4	0	4	0	-5	47.62	50	4	-5	47.62	#NULL!	4	23	3.28571	0	15	4.56522	3
4295	right	Female	35	62	159	24.52	Ankle sprain	1	2	2	2	1-2	Maximum medical improvement	0	1	2020-07-03	2020-10-19 12:17:04	108	3		0	9	4	1	#NULL!	89.29	91.67	#NULL!	81.25	81.25	#NULL!	4	0	2	0	-3	2.38	0	4	#NULL!	#NULL!	#NULL!	2	14	2	0	14	7	4
4317	left	Male	36	77	165	28.28	Ankle sprain	1	1	2	1	5 ou mai	Permanent parcial disability	38	2	2020-06-19	2020-10-23	126	5		0	6	8	5	7	41.67	59.52	73.81	21.88	37.5	#NULL!	6	6	0	0	-3	17.85	15.62	0	-1	32.14	#NULL!	0	38	5.42857	1	30	5.52632	3
4322	right	Female	48	76	173	25.39	Ankle sprain	1	2	2	2	0	Maximum medical improvement	0	1	2020-10-02	2020-10-23	21	8		0	10	5	1	4	68.75	96.43	90.48	34.38	53.12	#NULL!	4	2	2	2	-4	27.68	18.74	2	-1	21.73	#NULL!	0	20	2.85714	0	17	5.95	3
4445	left	Male	42	74	176	23.89	Ankle sprain	1	2	2	2	1-2	Maximum medical improvement	0	1	2020-10-26	2020-11-14	19	6		0	8	2	1	#NULL!	85.71	97.62	#NULL!	62.5	84.38	#NULL!	2	2	2	2	-1	11.91	21.88	0	#NULL!	#NULL!	#NULL!	0	8	1.14286	0	8	7	4
4475	left	Male	26	86	182	25.96	Ankle sprain	1	1	2	1	3-4	Maximum medical improvement	6	2	2020-10-28	2020-11-21	24	8		0	9	8	5	5	76.19	78.57	82.14	34.38	40.62	53.13	4	2	4	0	-3	2.38	6.24	2	-3	5.95	18.75	4	6	0.857143	0	6	7	4
4499	right	Female	46	85	160	33.2	Ankle sprain	1	1	2	2	5 ou mai	Maximum medical improvement	13	2	2020-11-01	2020-11-23	22	4		0	10	6	0	3	53.57	88.1	96.43	46.88	81.25	#NULL!	4	0	4	2	-6	34.53	34.37	4	-3	42.86	#NULL!	2	24	3.42857	0	24	7	4
[truncated: 11 more columns]
